# Supplementary material for: Robust Beam Selection Based on Water Equivalent Thickness Analysis in Passive Scattering Carbon-Ion Radiotherapy for Pancreatic Cancer
Source: Cancers (Basel). 2023 Apr 28;15(9):2520. doi: 10.3390/cancers15092520 (PMC10177227; doi:10.3390/cancers15092520)
Supplement: Supplementary file 1 [file cancers-15-02520-s001.zip]

Archive with 1 entries (1 files):
- cancers-2210813-supplementary.pdf
